# Supplementary material for: Mineralogical and chemical properties inversed from 21-lunar-day VNIS observations taken during the Chang’E-4 mission
Source: Sci Rep. 2021 Jul 29;11:15435. doi: 10.1038/s41598-021-93694-8 (PMC8322253; doi:10.1038/s41598-021-93694-8)
Supplement: Supplementary file 1 — Supplementary Information 1. [file 41598_2021_93694_MOESM1_ESM.zip]

Archive with 87 entries (86 files):
- Supplementary_images of the spectral observations/
- Supplementary_images of the spectral observations/A.jpeg
- Supplementary_images of the spectral observations/LE00202.jpeg
- Supplementary_images of the spectral observations/LE00207.jpeg
- Supplementary_images of the spectral observations/LE00208.jpeg
- Supplementary_images of the spectral observations/LE00303.jpeg
- Supplementary_images of the spectral observations/LE00304.jpeg
- Supplementary_images of the spectral observations/LE00306.jpeg
- Supplementary_images of the spectral observations/LE00308.jpeg
- Supplementary_images of the spectral observations/N100.jpeg
- Supplementary_images of the spectral observations/N101.jpeg
- Supplementary_images of the spectral observations/N102.jpeg
- Supplementary_images of the spectral observations/N103.jpeg
- Supplementary_images of the spectral observations/N104.jpeg
- Supplementary_images of the spectral observations/N105.jpeg
- Supplementary_images of the spectral observations/N106.jpeg
- Supplementary_images of the spectral observations/N107.jpeg
- Supplementary_images of the spectral observations/N108.jpeg
- Supplementary_images of the spectral observations/N109.jpeg
- Supplementary_images of the spectral observations/N110.jpeg
- Supplementary_images of the spectral observations/N113.jpeg
- Supplementary_images of the spectral observations/N114.jpeg
- Supplementary_images of the spectral observations/N120.jpeg
- Supplementary_images of the spectral observations/N124.jpeg
- Supplementary_images of the spectral observations/N125.jpeg
- Supplementary_images of the spectral observations/N128.jpeg
- Supplementary_images of the spectral observations/N129.jpeg
- Supplementary_images of the spectral observations/N131.jpeg
- Supplementary_images of the spectral observations/N132.jpeg
- Supplementary_images of the spectral observations/N133.jpeg
- Supplementary_images of the spectral observations/N136.jpeg
- Supplementary_images of the spectral observations/N138.jpeg
- Supplementary_images of the spectral observations/N142.jpeg
- Supplementary_images of the spectral observations/N24.jpeg
- Supplementary_images of the spectral observations/N25.jpeg
- Supplementary_images of the spectral observations/N26.jpeg
- Supplementary_images of the spectral observations/N27.jpeg
- Supplementary_images of the spectral observations/N28.jpeg
- Supplementary_images of the spectral observations/N29.jpeg
- Supplementary_images of the spectral observations/N31.jpeg
- Supplementary_images of the spectral observations/N32.jpeg
- Supplementary_images of the spectral observations/N34.jpeg
- Supplementary_images of the spectral observations/N36.jpeg
- Supplementary_images of the spectral observations/N38.jpeg
- Supplementary_images of the spectral observations/N40.jpeg
- Supplementary_images of the spectral observations/N41.jpeg
- Supplementary_images of the spectral observations/N43.jpeg
- Supplementary_images of the spectral observations/N47.jpeg
- Supplementary_images of the spectral observations/N51.jpeg
- Supplementary_images of the spectral observations/N52.jpeg
- Supplementary_images of the spectral observations/N53.jpeg
- Supplementary_images of the spectral observations/N55.jpeg
- Supplementary_images of the spectral observations/N58.jpeg
- Supplementary_images of the spectral observations/N59.jpeg
- Supplementary_images of the spectral observations/N60.jpeg
- Supplementary_images of the spectral observations/N62.jpeg
- Supplementary_images of the spectral observations/N63.jpeg
- Supplementary_images of the spectral observations/N64.jpeg
- Supplementary_images of the spectral observations/N65.jpeg
- Supplementary_images of the spectral observations/N66.jpeg
- Supplementary_images of the spectral observations/N68.jpeg
- Supplementary_images of the spectral observations/N69.jpeg
- Supplementary_images of the spectral observations/N70.jpeg
- Supplementary_images of the spectral observations/N71.jpeg
- Supplementary_images of the spectral observations/N72.jpeg
- Supplementary_images of the spectral observations/N73.jpeg
- Supplementary_images of the spectral observations/N74.jpeg
- Supplementary_images of the spectral observations/N75.jpeg
- Supplementary_images of the spectral observations/N76.jpeg
- Supplementary_images of the spectral observations/N77.jpeg
- Supplementary_images of the spectral observations/N78.jpeg
- Supplementary_images of the spectral observations/N79.jpeg
- Supplementary_images of the spectral observations/N80.jpeg
- Supplementary_images of the spectral observations/N81.jpeg
- Supplementary_images of the spectral observations/N82.jpeg
- Supplementary_images of the spectral observations/N83.jpeg
- Supplementary_images of the spectral observations/N84.jpeg
- Supplementary_images of the spectral observations/N85.jpeg
- Supplementary_images of the spectral observations/N86.jpeg
- Supplementary_images of the spectral observations/N87.jpeg
- Supplementary_images of the spectral observations/N88.jpeg
- Supplementary_images of the spectral observations/N89.jpeg
- Supplementary_images of the spectral observations/N90.jpeg
- Supplementary_images of the spectral observations/N91.jpeg
- Supplementary_images of the spectral observations/N93.jpeg
- Supplementary_images of the spectral observations/N96.jpeg
- Supplementary_images of the spectral observations/S1.jpeg
